# Supplementary material for: Genetic Counseling for Childhood Cancer Predisposition Syndromes: A Six-Year Retrospective Study
Source: Children (Basel). 2026 Jun 9;13(6):793. doi: 10.3390/children13060793 (PMC13297081; doi:10.3390/children13060793)
Supplement: Supplementary file 1 [file children-13-00793-s001.zip]

Archive with 1 entries (1 files):
- Final_Supplementary_Tables_CPS_.xlsx
