# Supplementary material for: Genetic Counseling for Childhood Cancer Predisposition Syndromes: A Six-Year Retrospective Study
Source: Children (Basel). 2026 Jun 9;13(6):793. doi: 10.3390/children13060793 (PMC13297081; doi:10.3390/children13060793)
Supplement: Supplementary file 1 [file children-13-00793-s001.zip › Final_Supplementary_Tables_CPS_.xlsx]

## Sheet: Table S1_PrimaryReason
Group	N	Tumor / malignancy (personal history)	Familial / cascade testing (first-degree relative)	Hematologic/immune phenotype (cytopenias, HLH, recurrent severe infections)	Pigmentary/skin signs suggestive of CPS (café-au-lait, multiple nevi, mucocutaneous lesions, vascular anomalies)	Overgrowth / macrocephaly / BWS-like growth pattern	Short stature / Noonan-like phenotype	Multiple congenital anomalies / dysmorphism (syndromic appearance, malformations)	Skeletal/limb anomalies (radial ray defects, major skeletal anomalies, marked joint hyper/hypomobility)	Other / unclear
A: Tumor/Malignancy	9	6/9 (66.7%)	1/9 (11.1%)	0/9 (0.0%)	2/9 (22.2%)	0/9 (0.0%)	0/9 (0.0%)	0/9 (0.0%)	0/9 (0.0%)	0/9 (0.0%)
B: High-risk heme/immune	4	0/4 (0.0%)	0/4 (0.0%)	3/4 (75.0%)	0/4 (0.0%)	0/4 (0.0%)	0/4 (0.0%)	0/4 (0.0%)	1/4 (25.0%)	0/4 (0.0%)
C: Phenotype-only	29	0/29 (0.0%)	2/29 (6.9%)	4/29 (13.8%)	6/29 (20.7%)	5/29 (17.2%)	4/29 (13.8%)	8/29 (27.6%)	0/29 (0.0%)	0/29 (0.0%)

## Sheet: Table S2_Domains
Group	N	Growth	Neurodevelopment	Skin/pigmentation	Skeletal/limb	Organ malformations	Immune/infectious	Hematologic precursors
A: Tumor/Malignancy	9	1/9 (11.1%)	3/9 (33.3%)	1/9 (11.1%)	2/9 (22.2%)	1/9 (11.1%)	0/9 (0.0%)	1/9 (11.1%)
B: High-risk heme/immune	4	1/4 (25.0%)	2/4 (50.0%)	0/4 (0.0%)	1/4 (25.0%)	0/4 (0.0%)	2/4 (50.0%)	3/4 (75.0%)
C: Phenotype-only	29	13/29 (44.8%)	20/29 (69.0%)	8/29 (27.6%)	6/29 (20.7%)	10/29 (34.5%)	5/29 (17.2%)	3/29 (10.3%)

## Sheet: Table S3_GeneticsSummary
Domain	Category	n/N (%)
Testing approach	Targeted multigene panel	24/42 (57.1%)
Testing approach	WES / clinical exome	15/42 (35.7%)
Testing approach	Imprinting/methylation test	2/42 (4.8%)
Testing approach	Targeted single-gene	1/42 (2.4%)
Inheritance	AD	34/42 (81.0%)
Inheritance	AR	6/42 (14.3%)
Inheritance	Unknown	2/42 (4.8%)
Variant class	Missense	17/42 (40.5%)
Variant class	LoF/truncating	18/42 (42.9%)
Variant class	Other	2/42 (4.8%)
Variant class	CNV	2/42 (4.8%)
Variant class	Splice	3/42 (7.1%)
Family data	Affected parent among AD inherited	14/34 (41.2%)
gnomAD	Absent from gnomAD (where available)	29/40 (72.5%)
Novel variant	Reported as novel (where available)	9/38 (23.7%)
Variant interpretation (patient-level)	P/LP reported	31/42 (73.8%)
Variant interpretation (patient-level)	P/LP with an additional VUS	1/42 (2.4%)
Variant interpretation (patient-level)	VUS reported (considered diagnostic per phenotype)	2/42 (4.8%)
Variant interpretation (patient-level)	Reported diagnostic variants (ACMG class not specified)	8/42 (19.0%)
Variant interpretation (patient-level)	Epigenetic/imprinting finding (no ACMG class)	2/42 (4.8%)

## Sheet: Table S4_GeneFreq
Gene	n	%
NF1	8	19
PTPN11	2	4.8
RIT1	2	4.8
RET	2	4.8
LZTR1	2	4.8
STK11	2	4.8
FANCA	1	2.4
KCNQ1	2	4.8
STXBP2	1	2.4
TSC2	1	2.4
ATM	1	2.4
SMARCAL1	1	2.4
NSD1	1	2.4
DICER1	1	2.4
RB1	1	2.4
CBL	1	2.4
RASA1	1	2.4
CLPB	1	2.4
CTLA4	1	2.4
TP53	1	2.4
RPS19	1	2.4
SBDS	1	2.4
PTEN	1	2.4
HPS1	1	2.4
EXT1	1	2.4
KRAS	1	2.4
BRAF	1	2.4
CHEK2	1	2.4
H1-4	1	2.4

## Sheet: Table S5_Case summary
Patient ID	Group	Confirmed tumor	High-risk heme/immune phenotype	Referral source	Referral indication	Primary referral reason	CPS suspected at referral - Yes/No	Facial dysmorphism (Yes/No)	Phenotypic domain count	Growth domain - Domain Yes/No	Neurodevelopment domain	Skin / pigmentation domain - Domain Yes/No	Skeletal / limb domain - Domain Yes/No	Organ malformations domain - Domain Yes/No	Immune / infectious domain - Domain Yes/No	Hematologic precursors domain	Growth domain - Short stature	Growth domain - Tall stature / overgrowth	Skin / pigmentation domain - Cafe-au-lait macules	Reported variant(s)/pathogenicity	Gene	Syndrome / diagnosis category	Inheritance	Variant class	Affected parent	gnomAD (as reported)	Novel variant (as reported)
P001	A: Tumor/Malignancy	Yes		Outpatient	Suspected specific syndrome	Tumor / malignancy (personal history)	Yes		0											RB1: c.2272T>C, VUS	RB1	Hereditary retinoblastoma (RB1)	AD	Missense	No	0	Yes
P002	B: High-risk heme/immune		Yes	Other pediatric clinics	Suspected specific syndrome	Skeletal/limb anomalies (radial ray defects, major skeletal anomalies, marked joint hyper/hypomobility)	Yes	Yes	2		Yes					Yes				FANCA: exon 3 deletion, homozygous, P	FANCA	Fanconi anemia (DNA repair / bone marrow failure)	AR	CNV	No
P003	A: Tumor/Malignancy	Yes		Pediatric Hematology-Oncology Clinic	Suspected specific syndrome	Pigmentary/skin signs suggestive of CPS (café-au-lait, multiple nevi, mucocutaneous lesions, vascular anomalies)	Yes	Yes	1		Yes									NF1: c.6791dup, P	NF1	Neurofibromatosis type 1 (NF1 spectrum)	AD	LoF/truncating	Yes	0
P004	C: Phenotype-only			Outpatient	Suspected specific syndrome	Pigmentary/skin signs suggestive of CPS (café-au-lait, multiple nevi, mucocutaneous lesions, vascular anomalies)	Yes		0										Yes	NF1: c.7885_7895del, P	NF1	Neurofibromatosis type 1 (NF1 spectrum)	AD	LoF/truncating	Yes	0	Yes
P005	B: High-risk heme/immune		Yes	Pediatric Hematology-Oncology Clinic	Suspected specific syndrome	Hematologic/immune phenotype (cytopenias, HLH, recurrent severe infections)	Yes		2		Yes				Yes					STXBP2: c.1247-1G>C, P STXBP2: c.1525C>T, p.(Gln509*), P	STXBP2	Familial hemophagocytic lymphohistiocytosis (FHL)	AR	LoF/truncating	No	0.00021 0	Yes
P006	C: Phenotype-only			Other pediatric clinics	Suspected specific syndrome	Pigmentary/skin signs suggestive of CPS (café-au-lait, multiple nevi, mucocutaneous lesions, vascular anomalies)	Yes	Yes	2		Yes	Yes							Yes	NF1: c.3826C>G, P	NF1	Neurofibromatosis type 1 (NF1 spectrum)	AD	Missense	Yes	1e-05
P007	C: Phenotype-only			Other pediatric clinics	Suspected specific syndrome	Overgrowth / macrocephaly / BWS-like growth pattern	Yes	Yes	0									Yes		KCNQ1: hypermethylation	KCNQ1	Beckwith–Wiedemann spectrum (11p15; imprinting/methylation)	Unknown	Other	No
P008	C: Phenotype-only			Other pediatric clinics	Suspected specific syndrome	Short stature / Noonan-like phenotype	Yes	Yes	4	Yes	Yes	Yes		Yes			Yes			PTPN11: c.1507G>C, P	PTPN11	Noonan syndrome (RASopathy)	AD	Missense	No	1 allele in gnomAD
P009	C: Phenotype-only			Other pediatric clinics	Suspected specific syndrome	Short stature / Noonan-like phenotype	Yes	Yes	0											PTPN11: c.417G>C, P	PTPN11	Noonan syndrome (RASopathy)	AD	Missense	No	0
P010	C: Phenotype-only			Other pediatric clinics	Unclear (no specific dx)	Overgrowth / macrocephaly / BWS-like growth pattern		Yes	2	Yes	Yes							Yes		H1-4: c.469_470insT, P	H1-4	HIST1H1E syndrome (Overgrowth syndrome)	AD	LoF/truncating	No	0	Yes
P011	C: Phenotype-only			Other pediatric clinics	Familial testing (1st-degree)	Familial / cascade testing (first-degree relative)	Yes		0											RET: c.1825T>A, P	RET	Multiple endocrine neoplasia type 2 (MEN2)	AD	Missense	Yes	0
P012	A: Tumor/Malignancy	Yes		Pediatric Hematology-Oncology Clinic	Suspected specific syndrome	Pigmentary/skin signs suggestive of CPS (café-au-lait, multiple nevi, mucocutaneous lesions, vascular anomalies)	Yes		1			Yes							Yes	NF1: c.4537C>T, P	NF1	Neurofibromatosis type 1 (NF1 spectrum)	AD	LoF/truncating	Yes	8e-06
P013	A: Tumor/Malignancy	Yes		Other pediatric clinics	Suspected specific syndrome	Tumor / malignancy (personal history)	Yes		2		Yes		Yes							TSC2: c.4507C>T, P	TSC2	Tuberous sclerosis complex	AD	LoF/truncating	No	0
P014	C: Phenotype-only			Other pediatric clinics	Suspected specific syndrome	Multiple congenital anomalies / dysmorphism (syndromic appearance, malformations)		Yes	3	Yes	Yes			Yes			Yes			RIT1: c.104G>C, p.(Ser35Thr), P	RIT1	Noonan syndrome (RASopathy)	AD	Missense	Yes	1e-05
P015	C: Phenotype-only		Yes	Outpatient	Suspected specific syndrome	Hematologic/immune phenotype (cytopenias, HLH, recurrent severe infections)	Yes		2		Yes				Yes					ATM: c.3886_3889del, homozygous, P	ATM	Ataxia–telangiectasia (DNA repair disorder)	AR	LoF/truncating	No	0
P016	C: Phenotype-only			Other pediatric clinics	Suspected specific syndrome	Pigmentary/skin signs suggestive of CPS (café-au-lait, multiple nevi, mucocutaneous lesions, vascular anomalies)	Yes	Yes	2		Yes	Yes							Yes	NF1: c.277T>C, P	NF1	Neurofibromatosis type 1 (NF1 spectrum)	AD	Missense	Yes	0
P017	C: Phenotype-only			Other pediatric clinics	Unclear (no specific dx)	Multiple congenital anomalies / dysmorphism (syndromic appearance, malformations)		Yes	5	Yes	Yes		Yes	Yes	Yes		Yes			SMARCAL1: c.2542G>T, homozygous, P	SMARCAL1	Schimke immuno-osseous dysplasia (bone marrow failure predisposition)	AR	LoF/truncating	No	0.00013
P018	C: Phenotype-only			Other pediatric clinics	Unclear (no specific dx)	Overgrowth / macrocephaly / BWS-like growth pattern		Yes	2	Yes	Yes							Yes		NSD1: c.1072C>T, VUS	NSD1	Sotos syndrome (Overgrowth syndrome)	AD	Missense	No	0	Yes
P019	C: Phenotype-only			Outpatient	CPS suspected (SA)	Pigmentary/skin signs suggestive of CPS (café-au-lait, multiple nevi, mucocutaneous lesions, vascular anomalies)	Yes	Yes	4		Yes	Yes	Yes	Yes					Yes	NF1: c.3721C>T, P	NF1	Neurofibromatosis type 1 (NF1 spectrum)	AD	LoF/truncating	No	0
P020	A: Tumor/Malignancy	Yes		Pediatric Hematology-Oncology Clinic	CPS suspected (SA)	Tumor / malignancy (personal history)	Yes		0											DICER1: c.1966C>T, P	DICER1	DICER1 tumor predisposition syndrome	AD	LoF/truncating	No	1/251376
P021	C: Phenotype-only			Other pediatric clinics	Suspected specific syndrome	Multiple congenital anomalies / dysmorphism (syndromic appearance, malformations)	Yes	Yes	3	Yes	Yes			Yes			Yes			RIT1: c.244T>G, P	RIT1	Noonan syndrome (RASopathy)	AD	Missense	No	0
P022	C: Phenotype-only			Outpatient	Suspected specific syndrome	Pigmentary/skin signs suggestive of CPS (café-au-lait, multiple nevi, mucocutaneous lesions, vascular anomalies)	Yes	Yes	3	Yes	Yes	Yes							Yes	NF1: c.5083_5086del, LP	NF1	Neurofibromatosis type 1 (NF1 spectrum)	AD	LoF/truncating	Yes	0	Yes
P023	B: High-risk heme/immune		Yes	Pediatric Hematology-Oncology Clinic	Unclear (no specific dx)	Hematologic/immune phenotype (cytopenias, HLH, recurrent severe infections)		Yes	2						Yes	Yes				CBL: c.1139T>C, LP	CBL	CBL syndrome (RASopathy)	AD	Missense	Yes	2/282642
P024	C: Phenotype-only			Pediatric Hematology-Oncology Clinic	Unclear (no specific dx)	Pigmentary/skin signs suggestive of CPS (café-au-lait, multiple nevi, mucocutaneous lesions, vascular anomalies)	Yes	Yes	3		Yes	Yes	Yes							RASA1: c.2925+2T>, LP	RASA1	Capillary malformation–arteriovenous malformation (RASopathy)	AD	Splice	No	0	Yes
P025	C: Phenotype-only			Pediatric Hematology-Oncology Clinic	Unclear (no specific dx)	Hematologic/immune phenotype (cytopenias, HLH, recurrent severe infections)	Yes		3					Yes	Yes	Yes				CTLA4: c.417C>G, LP	CTLA4	CTLA4 haploinsufficiency (immune dysregulation)	AD	LoF/truncating	Yes	0	Yes
P026	A: Tumor/Malignancy	Yes		Outpatient	Familial testing (1st-degree)	Familial / cascade testing (first-degree relative)	Yes		0											RET: c.1901G>A, P	RET	Multiple endocrine neoplasia type 2 (MEN2)	AD	Missense	Yes	1/247574
P027	C: Phenotype-only			Pediatric Hematology-Oncology Clinic	Unclear (no specific dx)	Hematologic/immune phenotype (cytopenias, HLH, recurrent severe infections)			2						Yes	Yes				CLPB: c.1858C>T, LP	CLPB	CLPB deficiency	AD	Missense	No	0
P028	A: Tumor/Malignancy	Yes		Pediatric Hematology-Oncology Clinic	CPS suspected (SA)	Tumor / malignancy (personal history)	Yes	Yes	2		Yes					Yes				TP53: c.749C>T, p.(Pro250Leu), LP	TP53	Li–Fraumeni syndrome (TP53)	AD	Missense	No	0
P029	C: Phenotype-only			Other pediatric clinics	Suspected specific syndrome	Short stature / Noonan-like phenotype		Yes	3	Yes	Yes		Yes				Yes			LZTR1: c.1234C>T, p.(Arg412Cys), LP	LZTR1	Noonan syndrome (RASopathy)	AD	Missense	Yes	0
P030	C: Phenotype-only			Other pediatric clinics	Unclear (no specific dx)	Multiple congenital anomalies / dysmorphism (syndromic appearance, malformations)		Yes	2		Yes			Yes						LZTR1: c.27dup, P	LZTR1	Noonan syndrome (RASopathy)	AD	LoF/truncating	No	8e-05
P031	C: Phenotype-only			Other pediatric clinics	Suspected specific syndrome	Multiple congenital anomalies / dysmorphism (syndromic appearance, malformations)		Yes	3	Yes	Yes			Yes			Yes			NF1: c.2851-6_2851-3del, P	NF1	Neurofibromatosis type 1 (NF1 spectrum)	AD	Splice	No	0
P032	B: High-risk heme/immune			Pediatric Hematology-Oncology Clinic	Suspected specific syndrome	Hematologic/immune phenotype (cytopenias, HLH, recurrent severe infections)	Yes		3	Yes			Yes			Yes	Yes			RPS19: exon 2, c.13dup, p.(Thr5Asnfs*46), heterozygous, P	RPS19	Diamond–Blackfan anemia (ribosomopathy)	AD	LoF/truncating	No	0
P033	C: Phenotype-only			Outpatient	Familial testing (1st-degree)	Familial / cascade testing (first-degree relative)	Yes		0											STK11: exon 1 deletion, P	STK11	Peutz-Jeghers Syndrome (GI polyposis / hamartoma)	AD	CNV	Yes
P034	C: Phenotype-only			Other pediatric clinics	Unclear (no specific dx)	Multiple congenital anomalies / dysmorphism (syndromic appearance, malformations)		Yes	3		Yes			Yes		Yes				SBDS: c.258+2T>C, P SBDS: c.183_184delinsCT, P	SBDS	Shwachman–Diamond syndrome (bone marrow failure predisposition)	AR	Splice	No	0.00337 0.00105
P035	C: Phenotype-only			Outpatient	Unclear (no specific dx)	Overgrowth / macrocephaly / BWS-like growth pattern		Yes	2	Yes	Yes									PTEN: c.202T>C, p.(Tyr68His), P	PTEN	PTEN hamartoma tumor syndrome (GI polyposis / hamartoma)	AD	Missense	No	0
P036	C: Phenotype-only			Outpatient	Unclear (no specific dx)	Multiple congenital anomalies / dysmorphism (syndromic appearance, malformations)			2		Yes	Yes								HPS1: c.1189del, P HPS1: c.356A>C, VUS	HPS1	Hermansky–Pudlak syndrome	AR	LoF/truncating	No	0.00007 0	Yes
P037	A: Tumor/Malignancy	Yes		Outpatient	Suspected specific syndrome	Tumor / malignancy (personal history)	Yes		2	Yes			Yes				Yes			EXT1: c.1784_1785del, P	EXT1	Multiple osteochondromas (EXT1)	AD	LoF/truncating	No	0
P038	C: Phenotype-only			Other pediatric clinics	Suspected specific syndrome	Overgrowth / macrocephaly / BWS-like growth pattern	Yes	Yes	1	Yes								Yes		KCNQ1: hypermethylation	KCNQ1	Beckwith–Wiedemann spectrum (11p15)	Unknown	Other	No
P039	A: Tumor/Malignancy	Yes		Other pediatric clinics	CPS suspected (SA)	Tumor / malignancy (personal history)	Yes		1					Yes						STK11: c.954_956delinsCCAGGTGGG, P	STK11	Peutz-Jeghers Syndrome (GI polyposis / hamartoma)	AD	LoF/truncating	Yes	0
P040	C: Phenotype-only			Other pediatric clinics	Suspected specific syndrome	Short stature / Noonan-like phenotype	Yes	Yes	4	Yes	Yes		Yes	Yes			Yes			KRAS: c.108A>G, P	KRAS	Noonan syndrome / RASopathy	AD	Missense	No	0
P041	C: Phenotype-only			Other pediatric clinics	Suspected specific syndrome	Multiple congenital anomalies / dysmorphism (syndromic appearance, malformations)	Yes	Yes	4	Yes	Yes	Yes	Yes				Yes		Yes	BRAF: c.1741A>G, P	BRAF	Cardio-facio-cutaneous syndrome (RASopathy)	AD	Missense	No	0
P042	C: Phenotype-only		Yes	Outpatient	Unclear (no specific dx)	Hematologic/immune phenotype (cytopenias, HLH, recurrent severe infections)			1						Yes					CHEK2: c.1100del, p.(Thr367Metfs*15), P	CHEK2	CHEK2-related cancer predisposition	AD	LoF/truncating	No	0.00181

## Sheet: TableS6_overall
Diagnosis category - overall	n	%
Other CPS	13	31
NF1 spectrum	8	19
RASopathy	7	16.7
DNA repair / genomic instability	4	9.5
GI polyposis / hamartoma	3	7.1
BWS/11p15 overgrowth spectrum	2	4.8
Other/uncategorized	2	4.8
Endocrine/neuroendocrine CPS	2	4.8
Vascular malformation CPS	1	2.4
Diagnosis category - by groups	A: Tumor/Malignancy	B: High-risk heme/immune	C: Phenotype-only	Total
Other CPS	4	2	7	13
RASopathy	0	1	6	7
NF1 spectrum	2	0	6	8
DNA repair / genomic instability	1	1	2	4
GI polyposis / hamartoma	1	0	2	3
BWS/11p15 overgrowth spectrum	0	0	2	2
Endocrine/neuroendocrine CPS	1	0	1	2
Other/uncategorized	0	0	2	2
Vascular malformation CPS	0	0	1	1
